# Supplementary material for: Inflammation switches the chemoattractant requirements for naive lymphocyte entry into lymph nodes
Source: Cell. Author manuscript; Available in PMC 2025 Feb 22. (PMC11845304; doi:10.1016/j.cell.2024.11.031)
Supplement: MMC1 [file NIHMS2043231-supplement-MMC1.xlsx]

## Sheet: Sheet1
Gene Target	Forward primer (5' --> 3')	Reverse primer (5' --> 3')
CCL21	AGGCTTAGAGTGCTTCCGGG	CCCTGGACCCAAGGCAGT
CCL19-atg	CTGCCTCAGATTATCTGCCAT	CTTCCGCATCATTAGCACCC
CXCL12	TGCTGGCCGCGCTCT	GAGGATTTTCAGATGCTTGACGTT
CXCL13	TGGCCAGCTGCCTCTCTC	TTGAAATCACTCCAGAACACCTACA
Ch25h	GCGACGCTACAAGATCCA	CACGAACACCAGGTGCTG
Cyp7b1	TTCCTCCACTCATACACAATG	CGTGCTTTTCTTCTTACCATC
Il7	GTGCCACATTAAAGACAAAGAAG	GTTCATTATTCGGGCAATTACTATC
CXCL9	CCCAAGCCCCAATTGCA	ATTTGCCGAGTCCGGATCTAG
CXCL10	AGCACCATGAACCCAA	CAGTTGCAGCGGACCGTC
CXCL16	GGAAGCCAAGACCAGTGGGT	TTTGGTGGTGAAAACTCTTCCC
Ifnb1	CTGGCTTCCATCATGAACAA	AGAGGGCTGTGGTGGAGAA
Ifng	AACATAAGCGTCATTGAATCA	GCTGGACCTGTGGGTTGT
